# Supplementary material for: Dietary Arthrospira platensis in Rainbow Trout (Oncorhynchus mykiss): A Means to Reduce Threats Caused by CdCl2 Exposure?
Source: Toxics. 2022 Nov 26;10(12):731. doi: 10.3390/toxics10120731 (PMC9781257; doi:10.3390/toxics10120731)
Supplement: Supplementary file 1 [file toxics-10-00731-s001.zip]

Archive with 1 entries (1 files):
- toxics-2038904-supplementary.pdf
